# Supplementary material for: High-Performance and Fabrication-Tolerant 3 dB Adiabatic Coupler Based on Ultralow-Loss Silicon Waveguide by Tri-Layer Hard Mask Etching Process
Source: Nanomaterials (Basel). 2025 Jun 18;15(12):947. doi: 10.3390/nano15120947 (PMC12196242; doi:10.3390/nano15120947)
Supplement: Supplementary file 1 [file nanomaterials-15-00947-s001.zip]

Archive with 1 entries (1 files):
- nanomaterials-3657552-supplementary.pdf
